# Supplementary material for: Configuration analysis on servitisation transformation of sporting goods manufacturing enterprises: The case study of 33 listed companies of China
Source: PLoS One. 2025 Aug 5;20(8):e0329826. doi: 10.1371/journal.pone.0329826 (PMC12324112; doi:10.1371/journal.pone.0329826)
Supplement: S1 File — (XLSX) [file pone.0329826.s001.xlsx]

## Sheet: Sheet1
Enterprise	ID	SV	DIG	INN	MAN	STA	OS	SUB	MAR
Sanfo Outdoor	1	0.548	3.638	2.08	0.573	0.252	0.395	1.96577	13.8676
Shanghai Phoenix	2	0.067	2.197	1.07	0.608	0.167	0.094	1.9767	13.4614
China Dive	3	0.56	3.135	2.58	0.194	0.142	0.604	2.67307	14.0862
HL Corp	4	0.076	2.197	2.67	1.074	0.021	0.095	14.396	13.2707
Jasan Group	5	0.057	2.708	2.91	0.446	0.049	0.16	28.7132	16.8921
Double Elephant	6	0.104	0.693	3.84	0.929	0.1	0.041	9.32029	16.064
Challenge	7	0.038	3.091	3.33	0.996	0.149	0.139	8.81526	16.4515
Toread	8	0.236	4.454	4.63	0.344	0.444	0.394	18.294	15.21
Chunfeng Power	9	0.177	4.094	5.22	1.343	0.47	0.185	23.4121	16.8921
Biemlfdlkk	10	0.263	3.932	2.81	0.734	0.069	0.446	19.6634	17.1425
Zhejiang Yongqiang	11	0.071	3.555	3.87	0.7	0.13	0.118	30.3102	11.1635
Comefly	12	0.027	2.944	3.33	0.79	0.09	0.158	4.44758	18.6167
Impulse	13	0.076	4.736	8.14	0.662	0.251	0.188	6.12708	12.9908
Jinling Sports	14	0.119	3.871	3.43	0.479	0.19	0.184	7.00429	14.8461
Senssun	15	0.065	3.526	4.08	0.266	0.109	0.165	2.83411	17.0388
Guirenniao	16	0.137	1.792	2.1	1.07	0.151	0.249	3.81701	13.7307
Sanlida	17	0.078	1.609	6.06	0.83	0.102	0.227	0.6873	10.8053
Sifang Swimming	18	0.154	2.398	6.34	0.598	0.34	0.399	0.5194	16.064
Carving Ski	19	0.204	0.693	4.76	0.533	0.508	0.312	0.798048	15.5411
Cronus	20	0.084	1.792	6.47	0.133	0.06	0.557	0.126395	13.7307
Lianchuang Artificial Lawn	21	0.204	0.693	4.11	1.347	0.138	0.132	0.5942	16.064
Inov	22	0.737	2.833	1.09	2.45	0.579	0.041	24.209	13.4159
Beaume Outdoor	23	0.02	1.099	1.84	2.182	0.037	0.134	1.2795	16.6559
Sumar Marine	24	0.082	0.001	3.71	0.489	0.113	0.306	0.102935	16.9596
Tongfang Health	25	0.79	1.386	6.31	1.001	0.573	0.395	1.75863	13.4924
Jianhua Zhongxing	26	0.04	2.079	4.9	0.775	0.047	0.129	3.40869	13.797
Competitor	27	0.246	3.091	5.3	0.478	0.45	0.352	3.09533	15.21
Aosen Garment	28	0.761	0.693	0.001	0.568	0.019	0.169	2.89424	12.5318
Fushide	29	0.012	1.609	3.5	0.989	0.099	0.085	2.04326	13.6322
Kanglai Sports	30	0.091	3.526	2.75	1.085	0.068	0.147	1.08019	11.1635
Cnsg Holdings	31	0.227	2.303	3.19	1.076	0.505	0.109	0.047	11.4542
Youli Sports	32	0.018	1.792	4.91	1.208	0.024	0.057	0.299395	16.9596
Source One Outdoor	33	0.051	2.773	3.63	1.544	0.07	0.169	1.95798	18.74
